# Supplementary material for: Impact of Spiritual Support Interventions on the Quality of Life of Patients Who Receive Palliative Care: A Systematic Review
Source: Nurs Rep. 2024 Aug 2;14(3):1906–21. doi: 10.3390/nursrep14030142 (PMC11348222; doi:10.3390/nursrep14030142)
Supplement: Supplementary file 1 [file nursrep-14-00142-s001.zip]

Archive with 1 entries (1 files):
- nursrep-3095941-supplementary.pdf
